# Supplementary material for: Building Food Literacy in Adolescence: A Pilot Study of the Teens CAN Curriculum
Source: Nutrients. 2026 Apr 30;18(9):1434. doi: 10.3390/nu18091434 (PMC13164871; doi:10.3390/nu18091434)
Supplement: Supplementary file 1 [file nutrients-18-01434-s001.zip]

Archive with 6 entries (5 files):
- nutrients-4190994-supplementary.pdf
- Minimal Dataset/
- Minimal Dataset/Teens CAN Coded Data.xlsx
- Minimal Dataset/Teens CAN Demographics.xlsx
- Minimal Dataset/Teens CAN Main Dataset Codebook and Data Structure Guide.pdf
- Minimal Dataset/Teens Can R Code.pdf
