# Supplementary material for: Building Food Literacy in Adolescence: A Pilot Study of the Teens CAN Curriculum
Source: Nutrients. 2026 Apr 30;18(9):1434. doi: 10.3390/nu18091434 (PMC13164871; doi:10.3390/nu18091434)
Supplement: Supplementary file 1 [file nutrients-18-01434-s001.zip › Minimal Dataset/Teens CAN Coded Data.xlsx]

## Sheet: Sheet1
ID	Group	NKPre	NKPost	MotPre	MotPost	FVTotalPre	FruitTotalPre	VegTotalPre	SSBTotalPre	FVTotalPost	FruitTotalPost	VegTotalPost	SSBTotalPost
AC2-2403	0	14	8	32	36	8	4	4	0	6	6	0	7
MC1-2402	0	12	17	48	44	10	3	7	6	6	3	3	2
MC1-2403	0	4	4	30	32	4	1	3	1	6	3	3	7
MC1-2404	0	3	6	33	31	10	2	8	2	7	3	4	1
MC1-2406	0	9	7	34	32	5	4	1	2	2	1	1	2
MC1-2408	0	6	7	35	34	5	5	0	3	9	5	4	5
MC1-2409	0	6	5	34	33	2	1	1	2	3	3	0	3
MC1-2412	0	3	10	30	40	0	0	0	0	7	3	4	3
MC2-2404	0	1	4	38	38	11	6	5	2	11	3	8	2
MC2-2407	0	4	5	42	35	1	1	0	3	2	2	0	1
MC2-2412	0	4	10	33	36	7	4	3	2	8	5	3	2
MC2-2413	0	6	8	26	32	1	0	1	2	4	1	3	1
MC2-2414	0	12	7	35	34	4	0	4	0	3	0	3	0
MC2-2415	0	7	8	28	31	5	3	2	3	5	3	2	1
AT3-2402	1	6	8	36	38	3	2	1	3	5	1	4	4
MT3-2401	1	7	15	34	38	5	1	4	1	4	1	3	1
MT3-2405	1	8	13	26	29	3	2	1	3	3	2	1	4
MT3-2408	1	7	11	32	32	8	3	5	2	9	3	6	1
MT3-2409	1	10	11	36	45	3	1	2	1	7	1	6	0
MT3-2410	1	10	15	23	21	5	2	3	2	2	2	0	0
MT3-2412	1	1	7	39	45	4	3	1	2	5	2	3	0
MT3-2416	1	5	8	38	40	4	1	3	0	7	3	4	1
MT3-2417	1	2	9	28	24	1	1	0	0	3	1	2	2

## Sheet: Sheet2
ID	Group	NKPre	NKPost	MotPre	MotPost	FVTotalPre	FruitTotalPre	VegTotalPre	SSBTotalPre	FVTotalPost	FruitTotalPost	VegTotalPost	SSBTotalPost
AC2-2403	0	14	8	32	36	8	4	4	0	6	6	0	7
MC1-2402	0	12	17	48	44	10	3	7	6	6	3	3	2
MC1-2403	0	4	4	30	32	4	1	3	1	6	3	3	7
MC1-2404	0	3	6	33	31	10	2	8	2	7	3	4	1
MC1-2406	0	9	7	34	32	5	4	1	2	2	1	1	2
MC1-2408	0	6	7	35	34	5	5	0	3	9	5	4	5
MC1-2409	0	6	5	34	33	2	1	1	2	3	3	0	3
MC1-2412	0	3	10	30	40	0	0	0	0	7	3	4	3
MC2-2402	0	10	9	36	42
MC2-2404	0	1	4	38	38	11	6	5	2	11	3	8	2
MC2-2407	0	4	5	42	35	1	1	0	3	2	2	0	1
MC2-2412	0	4	10	33	36	7	4	3	2	8	5	3	2
MC2-2413	0	6	8	26	32	1	0	1	2	4	1	3	1
MC2-2414	0	12	7	35	34	4	0	4	0	3	0	3	0
MC2-2415	0	7	8	28	31	5	3	2	3	5	3	2	1
AT3-2402	1	6	8	36	38	3	2	1	3	5	1	4	4
MT3-2401	1	7	15	34	38	5	1	4	1	4	1	3	1
MT3-2405	1	8	13	26	29	3	2	1	3	3	2	1	4
MT3-2408	1	7	11	32	32	8	3	5	2	9	3	6	1
MT3-2409	1	10	11	36	45	3	1	2	1	7	1	6	0
MT3-2410	1	10	15	23	21	5	2	3	2	2	2	0	0
MT3-2412	1	1	7	39	45	4	3	1	2	5	2	3	0
MT3-2416	1	5	8	38	40	4	1	3	0	7	3	4	1
MT3-2417	1	2	9	28	24	1	1	0	0	3	1	2	2
MT3-2414	1			20	27	1	0	1	1	1	0	1	0
