# Supplementary material for: Building Food Literacy in Adolescence: A Pilot Study of the Teens CAN Curriculum
Source: Nutrients. 2026 Apr 30;18(9):1434. doi: 10.3390/nu18091434 (PMC13164871; doi:10.3390/nu18091434)
Supplement: Supplementary file 1 [file nutrients-18-01434-s001.zip › Minimal Dataset/Teens CAN Demographics.xlsx]

## Sheet: Sheet1
	Group	Age	Gender Identity	Race/Ethnicity	Tobacco Use	Height in inches	Height in m	Weight in pounds	weight in kg	BMI
	1	18	1	1	1	74.5	1.8923	300	136.364	38.0817
	1	17	1	2	1	61	1.5494	150	68.1818	28.4014
	1	16	1	3	1	72	1.8288	145	65.9091	19.7066
	1		2	2	1	67.5	1.7145	156	70.9091	24.1227
	1	17	1	1	1	67	1.7018	130	59.0909	20.4034
	1	17	1	6	2	72	1.8288	135	61.3636	18.3475
	1	16	2	6	1	63	1.6002	100	45.4545	17.7512
	1	16	3	6	1	64	1.6256	150	68.1818	25.8012
	1	16	1	5	1	69	1.7526	160	72.7273	23.6772
	1	17	2	6	1	62	1.5748	130	59.0909	23.8269
	1	16	1	3	1	73	1.8542	170	77.2727	22.4756
	1	16	2	1	1	61	1.5494	136	61.8182	25.7506
	1	17	2	6	1	63	1.6002	145	65.9091	25.7392
	1	16	1	3	2	72	1.8288	160	72.7273	21.7452
	1	17	1	3	1	66	1.6764	120	54.5455	19.4089
	1	17	3	2	1	71	1.8034	170	77.2727	23.7597
	2	18	3	6	2	67	1.7018	121	55	18.9908
	2	18	3	2	1	63	1.6002	125	56.8182	22.189
	2	17	1	1	2	73	1.8542	175	79.5455	23.1367
	2	16	2	4	1	63	1.6002	120	54.5455	21.3014
	2	17	1	2	1	70	1.778	139	63.1818	19.986
	2	17	1	2	1	63	1.6002		0	0
	2	17	1	4	1	74	1.8796	292	132.727	37.5688
	2	17	2	6	2	66	1.6764	135	61.3636	21.835
	2	18	2	2	2	62	1.5748	160	72.7273	29.3255
	2	17	2	5	1	63	1.6002	150	68.1818	26.6268
	2	16	2	2	1	60	1.524		0	0
	2	17	3	3	1	65	1.651	120	54.5455	20.0107
	2	17	2	1	2	68	1.7272	140	63.6364	21.3314
	2	17	1	2	1	72	1.8288	165	75	22.4247
